# Supplementary material for: The Invertebrate-Derived Antimicrobial Peptide Cm-p5 Induces Cell Death and ROS Production in Melanoma Cells
Source: Mar Drugs. 2025 Jun 29;23(7):273. doi: 10.3390/md23070273 (PMC12299483; doi:10.3390/md23070273)
Supplement: Supplementary file 1 [file marinedrugs-23-00273-s001.zip]

Archive with 1 entries (1 files):
- marinedrugs-3671825-supplementary.pdf
